# Supplementary material for: Immune Factors Drive Expression of SARS-CoV-2 Receptor Genes Amid Sexual Disparity
Source: Viruses. 2023 Feb 28;15(3):657. doi: 10.3390/v15030657 (PMC10056434; doi:10.3390/v15030657)
Supplement: Supplementary file 1 [file viruses-15-00657-s001.zip]

Archive with 1 entries (1 files):
- viruses-2222856-supplementary.pdf
